# Supplementary material for: Engineering of Shikimate Pathway and Terminal Branch for Efficient Production of L-Tryptophan in Escherichia coli
Source: Int J Mol Sci. 2023 Jul 24;24(14):11866. doi: 10.3390/ijms241411866 (PMC10380740; doi:10.3390/ijms241411866)
Supplement: Supplementary file 1 [file ijms-24-11866-s001.zip]

Archive with 1 entries (1 files):
- ijms-2477340-SI.pdf
